# Supplementary material for: Intra- and Interrater Reliability of Short-Term Measurement of Heart Rate Variability on Rest in Individuals Post-COVID-19
Source: Int J Environ Res Public Health. 2022 Oct 20;19(20):13587. doi: 10.3390/ijerph192013587 (PMC9602575; doi:10.3390/ijerph192013587)
Supplement: Supplementary file 1 [file ijerph-19-13587-s001.zip]

Archive with 2 entries (1 files):
- ijerph-1887538-supplementary/
- ijerph-1887538-supplementary/ijerph-1887538-supplementary.pdf
